# Supplementary material for: Ex Vivo Immune Function and Modulatory Effects of Calcitriol in Dogs with Naturally Occurring Diabetes Mellitus
Source: Vet Sci. 2024 Apr 28;11(5):193. doi: 10.3390/vetsci11050193 (PMC11125998; doi:10.3390/vetsci11050193)
Supplement: Supplementary file 1 [file vetsci-11-00193-s001.zip]

Archive with 1 entries (1 files):
- vetsci-2909001-supplementary.pdf
